# Supplementary material for: An electrocardiographic score to predict pulmonary hypertension in children with atrial septal defect
Source: BMC Pediatr. 2023 Jun 10;23:288. doi: 10.1186/s12887-023-04102-1 (PMC10257265; doi:10.1186/s12887-023-04102-1)
Supplement: Supplementary file 1 — Supplementary Material 1 [file 12887_2023_4102_MOESM1_ESM.xlsx]

## Sheet: Input analysis
No	PH	SYNDROMIC						Diagnosis	DIAM	Size group	ASD type group	QRS axis >=120	R without S	qR in V1	RBBB				QRS axis >=120	P wave II >=3	qR in V5	RBBB
		Y/N	TYPE	Weight	Height	BMI										R/S	R wave All	S wave					R wave All	S wave	Total	Cut off >= 3.5
1	0	0		9.7	86	13.1152	1	ASD SECUNDUM MODERATE	12	2	1	0	0	0	0	1	0	1	0	0	0	0	-2	1	-1	0
2	1	1	OTHER	5.4	62.5	13.824	1	ASD SECUNDUM MODERATE	7	2	1	0	0	0	1	0	0	0	0	0	0	1	-2	-1	-2	0
3	0	0		25	134	13.9229	1	ASD SECUNDUM SMALL	9	1	1	0	0	0	0	0	0	0	0	0	0	0	-2	-1	-3	0
4	0	0		24	130	14.2012	2	ASD SECUNDUM MULTIPLE SMALL	10	1	1	0	0	0	0	1	0	1	0	0	0	0	-2	1	-1	0
5	0	0		38	154	16.0229	1	ASD LARGE	24	3	1	1	1	1	1	1	0	0	2	5	5	1	-2	-1	10	1
6	0	0		52	153.5	22.0692	1	ASD SECUNDUM MODERATE	12	2	1	0	0	0	1	1	1	1	0	0	0	1	2	1	4	1
7	0	1	DS	5.2	62	13.5276	2	ASD SECUNDUM SMALL	4	1	1	1	0	0	0	1	1	1	2	0	0	0	2	1	5	1
8	0	0		51	155	21.2279	1	ASD SECUNDUM MODERATE	22	2	1	0	0	0	0	1	0	0	0	0	0	0	-2	-1	-3	0
9	0	0		6.7	69.5	13.8709	2	ASD SECUNDUM LARGE	16	3	1	0	0	0	0	1	1	1	0	0	0	0	2	1	3	0
10	0	0		4.8	57	14.7738	1	ASD SECUNDUM MODERATE	7	2	1	1	0	0	0	0	0	1	2	0	0	0	-2	1	1	0
11	1	0		20	130.5	11.7438	3	ASD UNROOF CORONARY SINUS LARGE	25	3	3	0	1	0	0	1	1	1	0	0	0	0	2	1	3	0
12	0	1	DS	6.9	67	15.3709	1	ASD SECUNDUM SMALL	5	1	1	0	0	0	0	0	0	0	0	0	0	0	-2	-1	-3	0
13	0	0		21	128.5	12.7178	2	ASD SECUNDUM LARGE	19	3	1	0	0	0	1	1	0	0	0	0	0	1	-2	-1	-2	0
14	1	0		16	104.5	14.6517	1	ASD SECUNDUM LARGE	10	3	1	1	0	0	0	1	1	1	2	0	0	0	2	1	5	1
15	0	0		13	106	11.57	3	ASD SECUNDUM SMALL	4	1	1	0	0	0	0	0	0	0	0	0	0	0	-2	-1	-3	0
16	0	0		6.1	62.5	15.616	1	ASD SECUNDUM MODERATE	10	2	1	0	0	0	0	0	0	0	0	0	0	0	-2	-1	-3	0
17	1	0		15	116	11.1474	3	ASD SECUNDUM LARGE	18	3	1	0	1	0	1	1	0	1	0	5	0	1	-2	1	5	1
18	0	0		6.8	62	17.6899	1	ASD SECUNDUM SMALL	6	1	1	0	0	0	0	1	0	1	0	0	0	0	-2	1	-1	0
19	1	0		19	115	14.3667	2	ASD SECUNDUM LARGE	14	3	1	1	1	1	1	1	1	1	2	5	5	1	2	1	16	1
20	1	0		23	128	14.0381	1	ASD SECUNDUM LARGE	37	3	1	1	1	0	1	1	0	1	2	5	0	1	-2	1	7	1
21	0	1	DS	5	54	17.1468	1	ASD SECUNDUM SMALL	3	1	1	0	0	0	0	0	0	0	0	0	0	0	-2	-1	-3	0
22	1	0		44	155.5	18.1967	1	ASD SECUNDUM LARGE	44	3	1	0	1	1	1	1	1	1	0	5	5	1	2	1	14	1
23	0	0		5.2	61	13.9747	2	ASD SECUNDUM MODERATE	8	2	1	0	0	0	0	1	0	0	0	0	0	0	-2	-1	-3	0
24	0	0		45	157	18.2563	1	ASD SECUNDUM LARGE MULTIPLE	17	3	1	0	0	0	0	0	0	0	0	0	0	0	-2	-1	-3	0
25	0	0		5	60	13.8889	2	ASD SECUNDUM SMALL	5	1	1	0	0	0	0	0	1	0	0	0	0	0	2	-1	1	0
26	0	1	DS	3.3	53.2	11.6598	2	ASD SECUNDUM MODERATE	6	2	1	0	0	0	0	1	1	1	0	0	0	0	2	1	3	0
27	0	0		19.5	115	14.7448	1	ASD SECUNDUM LARGE	37	3	1	0	0	0	0	1	0	1	0	0	0	0	-2	1	-1	0
28	0	0		13	89.5	16.2292	1	ASD SECUNDUM SMALL	3	1	1	0	0	0	0	0	0	0	0	0	0	0	-2	-1	-3	0
29	0	0		11	90	13.5802	1	ASD SECUNDUM MODERATE	10	2	1	0	0	0	0	1	0	0	0	0	0	0	-2	-1	-3	0
30	0	0		5.8	63	14.6133	1	ASD SECUNDUM SMALL	4.5	1	1	0	0	0	0	0	0	1	0	0	0	0	-2	1	-1	0
31	0	0		10.5	88.5	13.4061	2	ASD SECUNDUM MODERATE	13	2	1	0	1	0	0	1	0	1	0	0	0	0	-2	1	-1	0
32	0	0		5.5	58.5	16.0713	1	ASD SECUNDUM SMALL-MODERATE	7	2	1	0	0	0	0	0	0	0	0	0	0	0	-2	-1	-3	0
33	0	0		17	116	12.6338	2	ASD SECUNDUM LARGE	39	3	1	0	0	0	0	1	1	1	0	0	0	0	2	1	3	0
34	0	0		6	60	16.6667	1	ASD SECUNDUM MODERATE	8	2	1	0	0	0	0	1	0	0	0	0	0	0	-2	-1	-3	0
35	0	0		4.1	54	14.0604	1	ASD SECUNDUM SMALL	4	1	1	0	0	0	0	0	0	0	0	0	0	0	-2	-1	-3	0
36	0	0		3.1	54	10.631	3	ASD SECUNDUM SMALL-MODERATE	6	2	1	0	0	0	0	0	0	1	0	0	0	0	-2	1	-1	0
37	0	0		6	67	13.366	3	ASD SECUNDUM MODERATE	10	2	1	1	0	0	0	1	1	1	2	0	0	0	2	1	5	1
38	0	0		40	152	17.313	1	ASD SECUNDUM SMALL	8	1	1	0	0	0	1	1	0	0	0	0	0	1	-2	-1	-2	0
39	0	0		15	111.5	12.0654	2	ASD SECUNDUM SMALL	2	1	1	0	0	0	1	1	1	1	0	0	0	1	2	1	4	1
40	0	0		36	143.5	17.4823	1	ASD SECUNDUM SMALL	3	1	1	0	0	0	0	0	0	0	0	0	0	0	-2	-1	-3	0
41	1	0		28	140	14.2857	2	ASD SECUNDUM LARGE	17	3	1	1	1	1	1	0	1	1	2	5	5	1	2	1	16	1
42	0	0		10	89	12.6247	2	ASD SECUNDUM MODERATE	10	2	1	0	0	0	0	1	0	1	0	0	0	0	-2	1	-1	0
43	0	0		8.1	69	17.0132	1	ASD SECUNDUM SMALL	6	1	1	0	0	0	0	0	0	0	0	0	0	0	-2	-1	-3	0
44	0	1	DS	5.9	65	13.9645	1	ASD SECUNDUM SMALL	3	1	1	0	0	0	0	0	0	0	0	0	0	0	-2	-1	-3	0
45	1	0		20	120	13.8889	1	ASD SECUNDUM LARGE	25	3	1	1	0	0	1	1	1	1	2	5	0	1	2	1	11	1
46	1	0		49	157	19.8791	1	ASD SECUNDUM LARGE	30	3	1	0	1	1	1	1	1	1	0	5	5	1	2	1	14	1
47	1	0		18	123	11.8977	3	ASD SECUNDUM LARGE	32	3	1	0	1	0	1	1	1	1	0	5	0	1	2	1	9	1
48	1	0		36	145	17.1225	1	ASD SECUNDUM LARGE	40	3	1	1	1	0	1	1	1	1	2	5	0	1	2	1	11	1
49	1	0		19.5	124	12.6821	2	ASD SECUNDUM LARGE	24	3	1	0	0	0	1	1	1	1	0	5	0	1	2	1	9	1
50	0	0		5.8	64	14.1602	2	ASD SECUNDUM SMALL	6	1	1	1	0	0	0	0	1	0	2	0	0	0	2	-1	3	0
51	0	0		12	109	10.1002	3	ASD SECUNDUM LARGE	18	3	1	0	0	0	0	1	0	0	0	0	0	0	-2	-1	-3	0
52	0	0		4.1	54	14.0604	1	ASD SECUNDU SMALL	6	1	1	0	0	0	0	0	0	0	0	0	0	0	-2	-1	-3	0
53	1	0		45	152	19.4771	1	ASD SECUNDUM LARGE	15	3	1	1	1	0	0	1	1	1	2	0	0	0	2	1	5	1
54	1	0		23	124	14.9584	1	ASD SECUNDUM LARGE	23	3	1	1	0	0	0	1	1	0	2	5	0	0	2	-1	8	1
55	1	0		10	87	13.2118	1	ASD SECUNDUM LARGE	15	3	1	0	0	0	0	1	0	0	0	0	0	0	-2	-1	-3	0
56	0	0		3.5	54	12.0027	2	ASD SECUNDUM SMALL	4	1	1	0	0	0	0	0	0	0	0	0	0	0	-2	-1	-3	0
57	1	0		5	59	14.3637	1	ASD SECUNDUM SMALL BIDIRECT SHUNT DOMINAN R-L	5	1	1	1	1	1	1	1	1	1	2	5	5	1	2	1	16	1
58	1	0		36	146	16.8887	1	ASD SECUNDUM LARGE	34	3	1	1	0	0	1	1	1	1	2	0	0	1	2	1	6	1
59	0	0		10.4	86	14.0617	1	ASD SECUNDUM MODERATE	14	2	1	0	0	0	0	1	1	1	0	0	0	0	2	1	3	0
60	0	0		2.7	50	10.8	2	ASD SECUNDUM MODERATE	5.5	2	1	1	0	0	0	1	0	0	2	0	0	0	-2	-1	-1	0
61	0	0		6.6	64	16.1133	1	ASD SECUNDUM SMALL	7	1	1	1	0	0	0	1	0	0	2	0	0	0	-2	-1	-1	0
62	0	1	CRS	2.3	46.5	10.6371	1	ASD SECUNDUM SMALL	5	1	1	1	0	0	0	1	1	0	2	0	0	0	2	-1	3	0
63	0	0		4.5	55	14.876	1	ASD SECUNDUM MODERATE	9	2	1	0	1	0	0	1	0	0	0	0	0	0	-2	-1	-3	0
64	0	0		8.3	77	13.999	1	ASD SECUNDUM MODERATE	10	2	1	0	0	0	0	1	0	0	0	0	0	0	-2	-1	-3	0
65	0	0		14.5	103	13.6676	1	ASD SECUNDUM SMALL	4	1	1	0	0	0	0	0	0	0	0	0	0	0	-2	-1	-3	0
66	0	0		8.4	74	15.3397	1	ASD SECUNDUM MODERATE	8	2	1	1	1	0	0	1	1	0	2	0	0	0	2	-1	3	0
67	0	1	DS	4	58	11.8906	2	ASD SECUNDUM SMALL	3	1	1	0	0	0	0	0	0	0	0	0	0	0	-2	-1	-3	0
68	0	0		3.5	54	12.0027	2	ASD SECUNDUM SMALL	4	1	1	0	0	0	0	1	0	0	0	0	0	0	-2	-1	-3	0
69	0	0		14	98	14.5773	1	ASD SECUNDUM MODERATE-LARGE	15	3	1	0	0	0	0	1	0	0	0	0	0	0	-2	-1	-3	0
70	1	0		15	106	13.3499	1	ASD SECUNDUM EXTENDED TO SINUS VENOSUS LARGE	21	3	3	1	0	0	1	1	1	1	2	0	0	1	2	1	6	1
71	1	0		28	130	16.568	1	ASD SECUNDUM LARGE	18	3	1	0	1	1	0	1	0	0	0	0	5	0	-2	-1	2	0
72	1	0		4.5	58	13.3769	1	ASD SECUNDUM LARGE	4	3	1	1	0	0	0	0	0	0	2	0	0	0	-2	-1	-1	0
73	1	0		34	140	17.3469	1	ASD SECUNDUM LARGE	23	3	1	1	0	1	1	1	1	1	2	5	5	1	2	1	16	1
74	0	0		9.8	82	14.5747	1	ASD SECUNDUM MODERTE-LARGE	12	3	1	0	0	0	0	1	0	0	0	0	0	0	-2	-1	-3	0
75	0	0		10.6	85	14.6713	1	ASD SECUNDUM MODERATE	10	2	1	1	0	0	1	1	0	0	2	0	0	1	-2	-1	0	0
76	0	0		4	55	13.2231	1	ASD SECUNDUM SMALL	5	1	1	1	0	0	0	1	0	0	2	0	0	0	-2	-1	-1	0
77	1	0		41	150	18.2222	1	ASD SECUNDUM SMALL	6	1	1	0	1	1	1	1	1	1	0	0	5	1	2	1	9	1
78	1	0		15	102	14.4175	1	ASD SECUNDUM LARGE	28	3	1	1	1	0	1	1	1	1	2	5	0	1	2	1	11	1
79	0	0		25	126	15.747	1	ASD SECUNDUM LARGE	28	3	1	0	0	0	1	1	0	1	0	5	0	1	-2	1	5	1
80	0	0		4.6	58	13.6742	1	ASD SECUNDUM SMALL	2	1	1	1	0	0	0	0	0	0	2	5	0	0	-2	-1	4	1
81	1	0		46	162	17.5278	1	ASD SECUNDUM LARGE	30	3	1	1	1	1	0	1	0	1	2	0	5	0	-2	1	6	1
82	0	0		7.4	70	15.102	1	ASD SECUNDUM MODERATE	8	2	1	0	1	0	0	1	0	0	0	0	0	0	-2	-1	-3	0
83	0	0		60	150	26.6667	1	ASD SECUNDUM LARGE	19	3	1	0	0	0	0	1	0	0	0	0	0	0	-2	-1	-3	0
84	0	0		18	117	13.1492	2	ASD SECUNDUM MODERATE	8	2	1	0	0	0	0	1	0	0	0	0	0	0	-2	-1	-3	0
85	0	0		21	114	16.1588	1	ASD SECUNDUM MODERATE	8	2	1	0	0	0	0	0	0	0	0	0	0	0	-2	-1	-3	0
86	0	0		3.5	54	12.0027	2	ASD SECUNDUM MODERATE	7	2	1	1	0	0	0	1	0	0	2	0	0	0	-2	-1	-1	0
87	0	0		20	122	13.4372	2	ASD SECUNDUM LARGE	24	3	1	0	0	0	1	1	0	0	0	0	0	1	-2	-1	-2	0
88	0	0		7	62.5	17.92	1	ASD SECUNDUM MODERATE	8	2	1	0	0	0	0	1	0	0	0	0	0	0	-2	-1	-3	0
89	0	1	DS	4	57	12.3115	2	ASD SECUNDUM SMALL	5	1	1	0	0	0	0	0	0	0	0	0	0	0	-2	-1	-3	0
90	0	0		18	115	13.6106	1	ASD SECUNDUM SMALL	3	1	1	0	0	0	0	1	0	0	0	0	0	0	-2	-1	-3	0
91	0	0		25	128.5	15.1403	2	ASD SECUNDUM LARGE	23	3	1	0	0	0	1	1	0	0	0	0	0	1	-2	-1	-2	0
92	1	1	CRS	4.8	59	13.7891	1	ASD SECUNDUM SMALL	6	1	1	1	0	0	0	1	1	1	2	5	0	0	2	1	10	1
93	1	0		20	136	10.8131	3	ASD SECUNDUM LARGE	38	3	1	0	1	1	1	1	0	1	0	5	5	1	-2	1	10	1
94	0	0		18	116	13.3769	1	ASD SECUNDUM LARGE	21	3	1	0	0	0	0	0	0	0	0	0	0	0	-2	-1	-3	0
95	0	0		5.8	61	15.5872	1	ASD SECUNDUM SMALL	8	1	1	0	0	0	0	0	0	0	0	0	0	0	-2	-1	-3	0
96	1	0		32	142	15.8699	1	ASD SECUNDUM MODERATE	13	2	1	1	1	0	1	1	1	1	2	5	0	1	2	1	11	1
97	1	0		15.5	111	12.5801	2	ASD SECUNDUM LARGE	35	3	1	1	1	0	1	1	0	0	2	5	0	1	-2	-1	5	1
98	0	0		5.3	62	13.7877	1	ASD SECUNDUM MODERATE	6	2	1	0	0	0	0	1	0	0	0	0	0	0	-2	-1	-3	0
99	0	0		14	103	13.1963	2	ASD SECUNDUM SMALL	3	1	1	1	0	0	0	0	0	0	2	0	0	0	-2	-1	-1	0
100	1	0		7.8	78	12.8205	2	ASD SECUNDUM SMALL	6	1	1	1	0	0	0	0	0	0	2	0	0	0	-2	-1	-1	0
101	1	0		35	155	14.5682	3	ASD SECUNDUM LARGE	30	3	1	0	0	0	1	1	0	1	0	5	0	1	-2	1	5	1
102	1	0		10	88	12.9132	2	ASD SECUNDUM LARGE	16	3	1	0	0	0	0	1	0	1	0	5	0	0	-2	1	4	1
103	0	0		34	140	17.3469	1	ASD SECUNDUM SMALL	8	1	1	1	0	0	0	1	0	0	2	0	0	0	-2	-1	-1	0
104	1	1	OTHER	3.6	56	11.4796	3	ASD SECUNDUM SMALL	5	1	1	0	1	1	0	1	0	0	0	0	5	0	-2	-1	2	0
105	0	0		47	150	20.8889	1	ASD SECUNDUM MODERATE	15	2	1	0	0	0	0	0	0	0	0	0	0	0	-2	-1	-3	0
106	1	0		42	158	16.8242	1	ASD SECUNDUM MODERATE	8	2	1	0	1	1	1	1	1	1	0	0	5	1	2	1	9	1
107	1	0		19	123	12.5587	2	ASD SECUNDUM MODERATE	10	2	1	0	0	0	1	0	0	0	0	5	0	1	-2	-1	3	0
108	0	0		5.1	56	16.2628	1	ASD SECUNDUM SMALL-MODERATE	6	2	1	1	0	0	0	1	0	0	2	0	0	0	-2	-1	-1	0
109	0	0		5.8	62	15.0884	1	ASD SECUNDUM LARGE	13	3	1	0	0	0	0	0	0	0	0	0	0	0	-2	-1	-3	0
110	0	1	DS	3.7	50	14.8	1	ASD MULTIPLE SECUNDUM SMALL	3	1	1	0	0	0	0	1	0	0	0	0	0	0	-2	-1	-3	0
111	0	0		5.4	56	17.2194	1	ASD SECUNDUM MODERATE	7	2	1	0	1	0	0	1	1	0	0	0	0	0	2	-1	1	0
112	1	0		23	130	13.6095	1	ASD SECUNDUM LARGE	20	3	1	1	1	1	1	1	1	1	2	0	5	1	2	1	11	1
113	0	0		3.8	58	11.2961	1	ASD SECUNDUM SMALL	5	1	1	0	0	0	0	0	0	1	0	0	0	0	-2	1	-1	0
114	1	0		4.8	60	13.3333	2	ASD SECUNDUM LARGE	12	3	1	1	1	0	0	1	1	1	2	0	0	0	2	1	5	1
115	1	0		16	111	12.986	1	ASD PRIMUM LARGE	16	3	2	0	1	1	1	1	1	1	0	0	5	1	2	1	9	1
116	1	1	CRS	3.1	51	11.9185	1	ASD SECUNDUM MODERATE, PH	9	2	1	1	1	0	1	1	0	1	2	5	0	1	-2	1	7	1
117	1	0		41	150	18.2222	1	ASD SECUNDUM LARGE WITH ANTERIOR & AORTIC RIM DEFICIT	27	3	1	0	1	1	1	1	1	1	0	5	5	1	2	1	14	1
118	0	0		6.7	62	17.4298	1	ASD SECUNDUM MODERATE	8	2	1	0	0	0	0	0	0	0	0	0	0	0	-2	-1	-3	0
119	1	0		14	100	14	1	ASD SECUNDUM LARGE	26	3	1	1	1	1	1	1	0	1	2	0	5	1	-2	1	7	1
120	1	0		17	108	14.5748	1	ASD SECUNDUM LARGE	25	3	1	0	0	0	0	1	1	0	0	0	0	0	2	-1	1	0
121	0	0		7.4	70	15.102	1	ASD SECUNDUM TINY	2	1	1	0	0	0	0	1	0	0	0	0	0	0	-2	-1	-3	0
122	0	0		6.7	66	15.3811	1	ASD SECUNDUM MODERATE	10	2	1	0	0	0	0	0	0	0	0	0	0	0	-2	-1	-3	0
123	1	0		18.5	119	13.064	1	ASD SECUNDUM LARGE	20	3	1	1	0	1	1	1	1	1	2	0	5	1	2	1	11	1
124	0	0		9.1	75	16.1778	1	ASD SECUNDUM SMALL	3	1	1	0	0	0	0	0	1	0	0	0	0	0	2	-1	1	0
125	0	1	DS	8.1	65	19.1716	1	ASD SECUNDUM SMALL	7	1	1	0	0	0	0	0	0	0	0	0	0	0	-2	-1	-3	0
126	0	0		10	81	15.2416	1	ASD SECUNDUM SMALL	3	1	1	0	0	0	0	0	0	0	0	0	0	0	-2	-1	-3	0
127	0	0		23	129.5	13.7148	1	ASD SECUNDUM MODERATE-LARGE	18	3	1	0	0	0	0	0	1	1	0	0	0	0	2	1	3	0
128	1	0		15	117	10.9577	3	ASD SECUNDUM LARGE	26	3	1	0	1	0	1	1	1	1	0	0	0	1	2	1	4	1
129	0	1	DS	3.8	56	12.1173	2	ASD SECUNDUM MODERATE	8	2	1	0	0	1	0	0	0	0	0	0	5	0	-2	-1	2	0
130	0	0		6.8	64	16.6016	1	ASD SECUNDUM SMALL	4	1	1	1	0	0	0	1	0	1	2	0	0	0	-2	1	1	0
131	1	0		5.5	58	16.3496	1	ASD SECUNDUM MODERATE	6	2	1	0	0	0	0	0	1	0	0	0	0	0	2	-1	1	0
132	0	0		4.3	54	14.7462	1	ASD SECUNDUM SMALL	8	1	1	0	0	0	0	1	0	0	0	0	0	0	-2	-1	-3	0
133	1	0		10	79	16.0231	1	ASD SECUNDUM MODERATE	11	2	1	0	0	0	0	0	0	0	0	0	0	0	-2	-1	-3	0
134	0	1	DS	9.6	86	12.98	2	ASD SECUNDUM SMALL	4	1	1	0	0	0	0	0	0	0	0	0	0	0	-2	-1	-3	0
135	0	0		8	70	16.3265	1	ASD SECUNDUM LARGE	18	3	1	1	0	0	0	1	1	1	2	0	0	0	2	1	5	1
136	0	0		23	125	14.72	1	ASD SECUNDUM MODERATE	10	2	1	1	0	0	0	1	1	1	2	0	0	0	2	1	5	1
137	0	0		32	131	18.6469	1	ASD SECUNDUM MULTIPLE	3	1	1	0	0	0	0	0	1	0	0	0	0	0	2	-1	1	0
138	0	0		5	57	15.3894	1	ASD SECUNDUM SMALL	6	1	1	0	0	0	0	0	0	0	0	0	0	0	-2	-1	-3	0
139	1	0		42	152	18.1787	1	ASD SECUNDUM SMALL	16	1	1	0	0	0	1	1	0	0	0	0	0	1	-2	-1	-2	0
140	0	0		54	153	23.0681	1	ASD SECUNDUM SMALL	15	1	1	0	0	0	0	0	0	0	0	0	0	0	-2	-1	-3	0
141	1	0		4.3	61	11.556	3	ASD PRIMUM LARGE	18	3	2	1	0	0	0	1	1	1	2	5	0	0	2	1	10	1
142	0	0		6.6	73	12.3851	1	ASD SECUNDUM MULTIPLE SMALL	4	1	1	0	0	0	0	1	1	1	0	0	0	0	2	1	3	0
143	1	0		7.7	81	11.736	3	ASD SECUNDUM SMALL, PH	6	1	1	1	0	1	0	1	1	1	2	0	5	0	2	1	10	1
144	1	0		24	136.5	12.8809	2	ASD SECUNDUM MODERATE	13	2	1	0	1	0	0	1	0	1	0	5	0	0	-2	1	4	1
																96

## Sheet: Sensi-spesi score
	Coordinates of the Curve
	Test Result Variable(s): Total_score
	Positive if Greater Than or Equal Toa	Sensitivity	1 - Specificity	Specificity	Youden Index
	-6	1	1	0	0
	-4.5	0.96	0.511	0.489	0.449
	-3.5	0.92	0.468	0.532	0.452
	-2.5	0.88	0.309	0.691	0.571
	-1.5	0.88	0.298	0.702	0.582
	-0.5	0.84	0.245	0.755	0.595
	0.5	0.84	0.234	0.766	0.606
	1.5	0.82	0.128	0.872	0.692
	2.5	0.8	0.096	0.904	0.704
	3.5	0.76	0.032	0.968	0.728
	4.5	0.72	0.032	0.968	0.688
	5.5	0.72	0.021	0.979	0.699
	6.5	0.66	0.021	0.979	0.639
	7.5	0.62	0.011	0.989	0.609
	8.5	0.52	0.011	0.989	0.509
	9.5	0.4	0.011	0.989	0.389
	10.5	0.38	0.011	0.989	0.369
	12	0.32	0.011	0.989	0.309
	13.5	0.24	0.011	0.989	0.229
	14.5	0.2	0	1	0.2
	16.5	0.12	0	1	0.12
	19	0.06	0	1	0.06
	21	0	0	1	0
	The test result variable(s): Total_score has at least one tie between the positive actual state group and the negative actual state group.
	a. The smallest cutoff value is the minimum observed test value minus 1, and the largest cutoff value is the maximum observed test value plus 1. All the other cutoff values are the averages of two consecutive ordered observed test values.
